# Supplementary material for: Peri-Implant Microbial Signature Shifts in Titanium, Zirconia and Ceria-Stabilized Zirconia Reinforced with Alumina Sites Subjected to Experimental Peri-Implantitis: A Preclinical Study in Dogs
Source: Antibiotics (Basel). 2024 Jul 24;13(8):690. doi: 10.3390/antibiotics13080690 (PMC11350813; doi:10.3390/antibiotics13080690)
Supplement: Supplementary file 1 [file antibiotics-13-00690-s001.zip]

Archive with 1 entries (1 files):
- antibiotics-3092412-supplementary.pdf
